# Supplementary material for: Regulating Citywide Inclusive Sanitation (CWIS) in Colombia
Source: Int J Environ Res Public Health. 2022 May 6;19(9):5669. doi: 10.3390/ijerph19095669 (PMC9100875; doi:10.3390/ijerph19095669)
Supplement: Supplementary file 1 [file ijerph-19-05669-s001.zip]

Archive with 1 entries (1 files):
- ijerph-1668960-SI.pdf
